# Supplementary material for: Optimisation of Vitamin B12 Extraction from Green Edible Seaweed (Ulva lactuca) by Applying the Central Composite Design
Source: Molecules. 2022 Jul 12;27(14):4459. doi: 10.3390/molecules27144459 (PMC9319212; doi:10.3390/molecules27144459)
Supplement: Supplementary file 1 [file molecules-27-04459-s001.zip]

Archive with 13 entries (12 files):
- Supplementary Data/
- Supplementary Data/Supplementary Table S1_The concentrations of CN-Cbl obtained through the boiling, orbital shaking and ultrasonic assisted extraction.pdf
- __MACOSX/Supplementary Data/._Supplementary Table S1_The concentrations of CN-Cbl obtained through the boiling, orbital shaking and ultrasonic assisted extraction.pdf
- Supplementary Data/Supplementary Table S6_Table of experimental run for the validation of CCD.pdf
- __MACOSX/Supplementary Data/._Supplementary Table S6_Table of experimental run for the validation of CCD.pdf
- Supplementary Data/Supplementary Table S2_Table of ANOVA for the [Cn-Cbl] extracted from ODB using.pdf
- __MACOSX/Supplementary Data/._Supplementary Table S2_Table of ANOVA for the [Cn-Cbl] extracted from ODB using.pdf
- Supplementary Data/Supplementary Table S4_Table of ANOVA for the [Cn-Cbl] extracted from ODU using.pdf
- __MACOSX/Supplementary Data/._Supplementary Table S4_Table of ANOVA for the [Cn-Cbl] extracted from ODU using.pdf
- Supplementary Data/Supplementary Table S5_ Table of ANOVA for the [Cn-Cbl] extracted from ADU using.pdf
- __MACOSX/Supplementary Data/._Supplementary Table S5_ Table of ANOVA for the [Cn-Cbl] extracted from ADU using.pdf
- Supplementary Data/Supplementary Table S3_Table of ANOVA for the [Cn-Cbl] extracted from ADB using.pdf
- __MACOSX/Supplementary Data/._Supplementary Table S3_Table of ANOVA for the [Cn-Cbl] extracted from ADB using.pdf
